# Supplementary material for: The Corticosterone–Glucocorticoid Receptor–AP1/CREB Axis Inhibits the Luteinizing Hormone Receptor Expression in Mouse Granulosa Cells
Source: Int J Mol Sci. 2022 Oct 18;23(20):12454. doi: 10.3390/ijms232012454 (PMC9604301; doi:10.3390/ijms232012454)
Supplement: Supplementary file 1 [file ijms-23-12454-s001.zip]

Archive with 3 entries (3 files):
- Supplementary Data-S1.pdf
- Supplementary Data-S2.pdf
- Supplementary Tables S1 and S2.pdf
